# Supplementary material for: Laryngeal evidence for the first and second passaggio in professionally trained sopranos
Source: PLoS One. 2017 May 3;12(5):e0175865. doi: 10.1371/journal.pone.0175865 (PMC5414960; doi:10.1371/journal.pone.0175865)
Supplement: S1 Excel — (CSV) [file pone.0175865.s014.csv]

Condition	participant	rating	max. FDSEw
first passaggio	S1	2.153846	1.059000
first passaggio	S2	2.153846	1.592000
first passaggio	S3	2.333333	1.027000
first passaggio	S4	1.727273	0.668000
first passaggio	S5	2.846154	1.763000
first passaggio	S7	2.461538	1.736000
first passaggio	S8	3.583333	1.721000
first passaggio	S9	1.818182	1.218000
first passaggio	S10	2.909091	0.358000
second passaggio	S1	1.833333	0.853000
second passaggio	S2	1.692308	0.659000
second passaggio	S3	2.000000	0.837000
second passaggio	S4	3.416667	1.641000
second passaggio	S5	2.090909	0.910000
second passaggio	S6	3.000000	1.160000
second passaggio	S7	2.666667	0.912000
second passaggio	S8	3.090909	1.028000
second passaggio	S9	3.250000	0.671000
second passaggio	S10	3.250000	1.642000
