# Supplementary material for: Laryngeal evidence for the first and second passaggio in professionally trained sopranos
Source: PLoS One. 2017 May 3;12(5):e0175865. doi: 10.1371/journal.pone.0175865 (PMC5414960; doi:10.1371/journal.pone.0175865)
Supplement: S3 Excel — (CSV) [file pone.0175865.s016.csv]

Condition	participant	max. FDSEw	StdDev. of delta OQgaw
first passaggio	S1	1.059000	0.029886
first passaggio	S2	1.592000	0.019018
first passaggio	S3	1.027000	0.039535
first passaggio	S4	0.668000	0.027420
first passaggio	S5	1.763000	0.064715
first passaggio	S7	1.736000	0.041549
first passaggio	S8	1.721000	0.070663
first passaggio	S9	1.218000	0.038365
first passaggio	S10	0.358000	0.019505
second passaggio	S1	0.853000	0.032964
second passaggio	S2	0.659000	0.062309
second passaggio	S3	0.837000	0.029277
second passaggio	S4	1.641000	0.079815
second passaggio	S5	0.910000	0.038456
second passaggio	S6	1.160000	0.055793
second passaggio	S7	0.912000	0.026409
second passaggio	S8	1.028000	0.025076
second passaggio	S9	0.671000	0.046633
second passaggio	S10	1.642000	0.178391
